# Supplementary material for: Marine phage genomics: the tip of the iceberg
Source: FEMS Microbiol Lett. 2016 Jun 22;363(15):fnw158. doi: 10.1093/femsle/fnw158 (PMC4928673; doi:10.1093/femsle/fnw158)
Supplement: Supplementary Data [file fnw158_supplementary_data.zip]

Archive with 1 entries (1 files):
- Table_S1.docx
